# Supplementary material for: A Multicenter Randomized Bioequivalence Study of a Novel Ready-to-Use Temozolomide Oral Suspension vs. Temozolomide Capsules
Source: Pharmaceutics. 2023 Nov 24;15(12):2664. doi: 10.3390/pharmaceutics15122664 (PMC10747054; doi:10.3390/pharmaceutics15122664)
Supplement: Supplementary file 1 [file pharmaceutics-15-02664-s001.zip]

Archive with 5 entries (5 files):
- Supplementary S1.pdf
- Supplementary S2.pdf
- Supplementary S3.pdf
- Table S1.pdf
- Table S2.pdf
